# Supplementary material for: Novel Splice Variant in the HES7 Gene in Vietnamese Patient with Spondylocostal Dysostosis 4: A Case Report and Literature Review
Source: Diagnostics (Basel). 2025 Jun 23;15(13):1587. doi: 10.3390/diagnostics15131587 (PMC12248465; doi:10.3390/diagnostics15131587)
Supplement: Supplementary file 1 [file diagnostics-15-01587-s001.zip]

Archive with 1 entries (1 files):
- diagnostics-3669589-supplementary.pdf
